# Supplementary material for: Extended spectrum β-lactamase (ESβL)-producing E. coli causing urinary tract infection among pregnant women and pediatric patients in public hospitals in northern Jordan
Source: PLoS One. 2025 Mar 31;20(3):e0320292. doi: 10.1371/journal.pone.0320292 (PMC11957286; doi:10.1371/journal.pone.0320292)
Supplement: S1 Data — (ZIP) [file pone.0320292.s001.zip]

Archive with 9 entries (9 files):
- 20211229_102532.jpg
- CTXM/ctxm s1 to s4.jpg
- CTXM/ctxm s5 to s7.jpg
- SHV/shv r1 to r4.jpg
- SHV/shv r5 to r7.jpg
- TEM/tem r1 to r4.jpg
- TEM/tem r5 to r7.jpg
- USPA/uspA S1 To S4.jpg
- USPA/uspA S5 To S7.jpg
