# Supplementary material for: Extended spectrum β-lactamase (ESβL)-producing E. coli causing urinary tract infection among pregnant women and pediatric patients in public hospitals in northern Jordan
Source: PLoS One. 2025 Mar 31;20(3):e0320292. doi: 10.1371/journal.pone.0320292 (PMC11957286; doi:10.1371/journal.pone.0320292)
Supplement: S2 Data — (XLSX) [file pone.0320292.s002.xlsx]

## Sheet: All Isolates
Sample ID	Sample #	Swab Type	Origin	Species	Penicillin (P)	Ampicillin (AMP)	Chloramphenicol (C)	Tetracyclin (T)	Cefepime (FEP)	Vancomycin (VA)	Trimethoprim-Sulfa (SXT)	Norfloxacin (NOR)	Amoxicillin Claviculenic Acid (AMC)	Ciprofloxacin (CIP)	Gentamicin (CN)	Erythromycin (E)	Oxacillin (OX)	Methicillin (ME)
1	1271	Vaginal	Adult Female	E. coli	R	R	S	R	R	R	R	S	I	R	S	R	R	R
2	714		Adult Female	E. coli	R	R	S	R	R	R	R	R	I	R	S	R	R	R
3	1234		Adult Female	E. coli	R	R	S	R	S	R	I	S	R	I	R	R	R	R
4	1233	Vaginal	Adult Female	E. coli	R	I	S	S	S	R	S	S	S	I	S	R	R	R
5	1259	Vaginal	Adult Female	E. coli	R	R	S	S	R	R	R	I	I	R	S	R	R	R
10	786	UTI	Adult Female	E. coli	R	R	R	R	R	R	S	R	R	R	R	R	R	R
11	352	UTI	Adult Female	E. coli	R	R	S	R	I	R	R	R	S	R	R	R	R	R
12	751	UTI	Adult Female	E. coli	R	I	S	R	S	R	S	S	S	I	R	R	R	R
13	811	UTI	Adult Female	E. coli	R	R	S	S	R	R	R	R	R	R	S	R	R	R
14	300	UTI	Adult Female	E. coli	R	R	S	R	S	R	R	S	S	R	R	R	R	R
15	713	UTI	Adult Female	E. coli	R	R	S	S	R	R	S	S	S	S	R	R	R	R
16	255	Vaginal	Adult Female	E. coli	R	R	I	R	R	R	S	S	R	R	R	R	R	R
17	732	UTI	Adult Female	E. coli	R	R	S	S	I	R	S	R	R	S	S	R	R	R
18	796	UTI	Adult Female	E. coli	R	R	R	R	S	R	S	S	I	I	S	R	R	R
19	29	UTI	Adult Female	E. coli	R	R	S	S	S	R	S	S	I	I	I	R	R	R
21	13	UTI	Adult Female	E. coli	R	R	S	S	R	R	S	S	R	I	S	R	R	R
61	237	UTI	Adult Female	E. coli	R	R	S	R	R	R	R	R	I	R	R	R	R	R
65	387	UTI	Adult Female	E. coli	R	R	S	R	R	R	R	I	I	R	R	R	R	R
20	1057	UTI	Adult Female	Enterobacter	R	R	S	R	R	R	R	R	R	R	I	R	R	R
63	280	UTI	Adult Female	Enterobacter	R	R	S	R	R	R	R	S	R	I	I	R	R	R
6	670		Adult Female	Enterococcus faecalis	R	S	R	R	R	R	R	I	I	I	R	R	R	R
9	1233		Adult Female	Enterococcus faecalis	S	S	I	I	R	R	R	I	S	R	S	I	R	R
66	391	UTI	Adult Female	Klebsiella	R	R	I	R	R	R	R	I	R	R	I	R	R	R
44	158	UTI	Adult Female	Klebsiella Pneumoniae	R	R	S	R	R	R	R	S	S	R	S	R	R	R
62	355	UTI	Adult Female	Klebsiella Pneumoniae	R	R	R	R	R	R	S	I	I	R	S	R	R	R
64	329	UTI	Adult Female	Klebsiella Pneumoniae	R	R	R	R	R	R	I	I	I	R	I	R	R	R
8	1265	Vaginal	Adult Female	Proteus	R	R	R	R	S	R	R	R	I	R	S	R	R	R
7	672	Vaginal	Adult Female	Streptococcus agalactiae	R	R	R	R	R	R	S	R	S	I	R	R	I	R
48	441	UTI	Pediatric	Acinetobacter	R	R	R	R	R	R	S	I	R	S	I	I	R	R
49	412	UTI	Pediatric	Acinetobacter	R	R	R	R	I	R	S	I	R	S	S	I	R	R
22	416	UTI	Pediatric	E. coli	R	R	S	R	S	R	S	S	S	S	S	R	R	R
23	410	UTI	Pediatric	E. coli	R	R	S	R	R	R	R	R	R	R	R	R	R	R
24	486	UTI	Pediatric	E. coli	R	R	R	R	S	R	R	S	S	I	S	R	R	R
25	405	UTI	Pediatric	E. coli	R	R	I	S	S	R	S	S	I	I	S	R	R	R
26	365	UTI	Pediatric	E. coli	R	R	S	R	S	R	R	R	R	R	R	R	R	R
27	360	UTI	Pediatric	E. coli	R	R	S	R	S	R	S	S	I	I	I	R	R	R
28	529	UTI	Pediatric	E. coli	R	R	S	R	S	R	R	S	S	I	I	R	R	R
29	443	UTI	Pediatric	E. coli	R	R	R	R	S	R	R	S	S	I	S	R	R	R
30	487	UTI	Pediatric	E. coli	R	R	S	S	S	R	S	R	S	R	S	R	R	R
31	460	UTI	Pediatric	E. coli	R	R	S	R	S	R	R	S	S	I	S	R	R	R
32	445	UTI	Pediatric	E. coli	R	R	S	S	S	R	S	S	I	I	S	R	R	R
33	288	UTI	Pediatric	E. coli	R	R	S	R	S	R	I	S	R	I	I	R	R	R
34	462	UTI	Pediatric	E. coli	R	R	S	R	S	R	R	S	I	I	S	R	R	R
35	345	UTI	Pediatric	E. coli	R	R	S	R	S	R	R	R	I	R	S	R	R	R
36	435	UTI	Pediatric	E. coli	R	R	R	R	S	R	R	R	R	R	S	R	R	R
37	269	UTI	Pediatric	E. coli	R	S	S	I	S	R	S	S	S	I	I	R	R	R
38	284	UTI	Pediatric	E. coli	R	R	S	S	R	R	S	S	S	I	S	R	R	R
39	351	UTI	Pediatric	E. coli	R	R	S	R	S	R	R	S	S	R	S	R	R	R
40	274	UTI	Pediatric	E. coli	R	I	S	S	S	R	S	S	S	I	S	R	R	R
41	352	UTI	Pediatric	E. coli	R	R	S	R	S	R	S	S	I	I	S	R	R	R
42	276	UTI	Pediatric	E. coli	R	R	S	S	R	R	S	I	I	I	I	R	R	R
43	490	UTI	Pediatric	E. coli	R	R	S	S	S	R	S	S	R	I	S	R	R	R
67	193	UTI	Pediatric	E. coli	R	R	S	I	R	R	S	S	I	I	I	R	R	R
68	295	UTI	Pediatric	E. coli	R	R	S	S	R	R	S	S	I	R	R	R	R	R
70	311	UTI	Pediatric	E. coli	R	R	S	R	S	R	R	S	S	I	S	R	R	R
71	266	UTI	Pediatric	E. coli	R	R	S	R	R	R	R	S	I	R	S	R	R	R
72	313	UTI	Pediatric	E. coli	R	R	I	S	S	R	R	I	R	R	I	R	R	R
73	220	UTI	Pediatric	E. coli	R	R	R	R	S	R	S	S	S	R	I	R	R	R
74	175	UTI	Pediatric	E. coli	R	R	S	S	S	R	S	S	S	S	S	R	R	R
75	262	UTI	Pediatric	E. coli	R	R	S	I	S	R	S	S	S	R	S	R	R	R
76	246	UTI	Pediatric	E. coli	R	R	R	R	S	R	S	S	I	R	R	R	R	R
77	244	UTI	Pediatric	E. coli	R	R	S	R	S	R	R	S	S	R	S	R	R	R
50	254	UTI	Pediatric	Enterobacter	R	R	S	S	S	R	S	S	R	R	R	R	R	R
51	419	UTI	Pediatric	Enterobacter	R	R	S	S	I	R	S	S	R	I	S	R	R	R
45	533	UTI	Pediatric	Klebsiella Pneumoniae	R	R	S	S	S	R	S	S	S	I	S	R	R	R
46	384	UTI	Pediatric	Klebsiella Pneumoniae	R	R	S	S	S	R	S	S	S	I	I	R	R	R
47	436	UTI	Pediatric	Klebsiella Pneumoniae	R	R	S	S	S	R	S	S	S	I	S	R	R	R
53	408	UTI	Pediatric	Lelliottia amnigena	R	R	S	R	I	R	S	S	S	R	R	R	R	R
69	293	UTI	Pediatric	Proteus	R	R	S	S	S	R	S	S	S	I	S	R	R	R
52	372	UTI	Pediatric	Proteus Mirabilis	R	R	S	R	R	R	R	S	R	I	R	R	R	R

## Sheet: E. coli
Sample ID	Origin	Species	TEM	SHV	CTXM
1	Adult Female	E. coli	0	0	1
2	Adult Female	E. coli	0	0	1
3	Adult Female	E. coli	0	0	0
4	Adult Female	E. coli	0	0	0				tem	shv	ctxM
5	Adult Female	E. coli	0	0	1				26	0	19
10	Adult Female	E. coli	1	0	1			Positive E. coli	0.52	0	0.38
11	Adult Female	E. coli	0	0	1
12	Adult Female	E. coli	0	0	0
13	Adult Female	E. coli	0	0	0
14	Adult Female	E. coli	0	0	1
15	Adult Female	E. coli	1	0	1
16	Adult Female	E. coli	1	0	1
17	Adult Female	E. coli	1	0	1
18	Adult Female	E. coli	1	0	0
19	Adult Female	E. coli	0	0	0
21	Adult Female	E. coli	1	0	1
61	Adult Female	E. coli	0	0	1
65	Adult Female	E. coli	0	0	1
			6	0	12
		%	0.333333	0	0.666667
22	Pediatric	E. coli	1	0	0
23	Pediatric	E. coli	1	0	1
24	Pediatric	E. coli	1	0	0
25	Pediatric	E. coli	1	0	0
26	Pediatric	E. coli	1	0	0
27	Pediatric	E. coli	1	0	0
28	Pediatric	E. coli	1	0	0
29	Pediatric	E. coli	1	0	0
30	Pediatric	E. coli	1	0	0
31	Pediatric	E. coli	1	0	0
32	Pediatric	E. coli	0	0	0
33	Pediatric	E. coli	1	0	0
34	Pediatric	E. coli	0	0	0
35	Pediatric	E. coli	1	0	0
36	Pediatric	E. coli	0	0	0
37	Pediatric	E. coli	0	0	0
38	Pediatric	E. coli	1	0	1
39	Pediatric	E. coli	1	0	1
40	Pediatric	E. coli	0	0	0
41	Pediatric	E. coli	1	0	0
42	Pediatric	E. coli	1	0	1
43	Pediatric	E. coli	0	0	0
67	Pediatric	E. coli	0	0	1
68	Pediatric	E. coli	1	0	1
70	Pediatric	E. coli	0	0	0
71	Pediatric	E. coli	1	0	1
72	Pediatric	E. coli	0	0	0
73	Pediatric	E. coli	1	0	0
74	Pediatric	E. coli	0	0	0
75	Pediatric	E. coli	0	0	0
76	Pediatric	E. coli	0	0	0
77	Pediatric	E. coli	1	0	0
			20	0	7
		%	0.625	0	0.21875

## Sheet: Bacterial Percent
Origin	Species
Pediatric	Acinetobacter
Pediatric	Acinetobacter
Adult Female	E. coli		E. coli	Klebsiella	Proteus	Enterobacter	Acinetobacter	Enterococcus	Streptococcus	Lelliottia amnigena
Adult Female	E. coli	All	0.714286	0.1	0.0428571	0.0571429	0.0285714	0.0285714	0.0142857	0.0142857
Adult Female	E. coli	Adults	0.36	0.571	0.333333	0.5	0	1	1	0
Adult Female	E. coli	Pediatrics	0.64	0.429	0.666667	0.5	1	0	0	1
Adult Female	E. coli
Adult Female	E. coli
Adult Female	E. coli
Adult Female	E. coli
Adult Female	E. coli	Isolate	Adults (%)	Pediatrics (%)	Total (%)
Adult Female	E. coli	E. coli	18 (36%)	32 (64%)	50 (71.4%)
Adult Female	E. coli	Klebsiella	4 (57%)	3 (43%)	7 (10%)
Adult Female	E. coli	Enterobacter	2 (50%)	2 (50%)	4 (5.7%)
Adult Female	E. coli	Proteus	1 (33%)	2 (67%)	3 (4.3%)
Adult Female	E. coli	Acinetobacter	0 (00%)	2 (100%)	2 (2.9%)
Adult Female	E. coli	Enterococcus	2 (100%)	0 (00%)	2 (2.9%)
Adult Female	E. coli	Lelliottia amnigena	0 (00%)	1 (100%)	1 (1.4%)
Adult Female	E. coli	Streptococcus	1 (100%)	0 (00%)	1 (1.4%)
Adult Female	E. coli	Total	28 (40%)	42 (60%)	70 (100%)
Pediatric	E. coli
Pediatric	E. coli
Pediatric	E. coli
Pediatric	E. coli
Pediatric	E. coli
Pediatric	E. coli
Pediatric	E. coli
Pediatric	E. coli
Pediatric	E. coli
Pediatric	E. coli
Pediatric	E. coli
Pediatric	E. coli
Pediatric	E. coli
Pediatric	E. coli
Pediatric	E. coli
Pediatric	E. coli
Pediatric	E. coli
Pediatric	E. coli
Pediatric	E. coli
Pediatric	E. coli
Pediatric	E. coli
Pediatric	E. coli
Pediatric	E. coli
Pediatric	E. coli
Pediatric	E. coli
Pediatric	E. coli
Pediatric	E. coli
Pediatric	E. coli
Pediatric	E. coli
Pediatric	E. coli
Pediatric	E. coli
Pediatric	E. coli
Adult Female	Enterobacter
Adult Female	Enterobacter
Pediatric	Enterobacter
Pediatric	Enterobacter
Adult Female	Enterococcus faecalis
Adult Female	Enterococcus faecalis
Adult Female	Klebsiella
Adult Female	Klebsiella Pneumoniae
Adult Female	Klebsiella Pneumoniae
Adult Female	Klebsiella Pneumoniae
Pediatric	Klebsiella Pneumoniae
Pediatric	Klebsiella Pneumoniae
Pediatric	Klebsiella Pneumoniae
Pediatric	Lelliottia amnigena
Adult Female	Proteus
Pediatric	Proteus
Pediatric	Proteus Mirabilis
Adult Female	Streptococcus agalactiae

## Sheet: DD Analysis 1
Origin	Species	Penicillin (P)	Ampicillin (AMP)	Chloramphenicol (C)	Tetracyclin (T)	Cefepime (FEP)	Vancomycin (VA)	Trimethoprim-Sulfa (SXT)	Norfloxacin (NOR)	Amoxicillin Claviculenic Acid (AMC)	Ciprofloxacin (CIP)	Gentamicin (CN)	Erythromycin (E)	Oxacillin (OX)	Methicillin (ME)
Acinetobacter	R	1	1	1	1	0.5	1	0	0	0	0	0	0	1	1
	S	0	0	0	0	0	0	1	0	0	1	0.5	1	0	0
	I	0	0	0	0	0.5	0	0	1	1	0	0.5	0	0	0
E. coli	R	1	0.92	0.14	0.6	0.32	1	0.44	0.22	0.24	0.46	0.26	1	1	1
	S	0	0.02	0.8	0.34	0.64	0	0.52	0.7	0.4	0.08	0.56	0	0	0
	I	0	0.06	0.06	0.06	0.04	0	0.04	0.08	0.36	0.46	0.18	0	0	0
Enterobacter	R	1	1	0	0.5	0.5	1	0.5	0.25	1	0.5	0.25	1	1	1
	S	0	0	1	0.5	0.25	0	0.5	0.75	0	0	0.25	0	0	0
	I	0	0	0	0	0.25	0	0	0	0	0.5	0.5	0	0	0
Enterococcus faecalis	R	0.5	0	0.5	0.5	1	1	0	0	0	0.5	0.5	0.5	1	1
	S	0.5	1	0	0	0	0	0	0	0.5	0	0.5	0	0	0
	I	0	0	0.5	0.5	0	0	1	1	0.5	0.5	0	0.5	0	0
Klebsiella	R	1	1	0.285714	0.571429	0.571429	1	0.285714	0	0.142857	0.571429	0	1	1	1
	S	0	0	0.571429	0.428571	0.428571	0	0.571429	0.571429	0.571429	0	0.571429	0	0	0
	I	0	0	0.142857	0	0	0	0.142857	0.428571	0.285714	0.428571	0.428571	0	0	0
Lelliottia amnigena	R	1	1	0	1	0	1	0	0	0	1	1	1	1	1
	S	0	0	1	0	0	0	1	1	1	0	0	0	0	0
	I	0	0	0	0	1	0	0	0	0	0	0	0	0	0
Proteus	R	1	1	0.333333	0.666667	0.333333	1	0.666667	0.333333	0.333333	0.333333	0.333333	1	1	1
	S	0	0	0.666667	0.333333	0.666667	0	0.333333	0.666667	0.333333	0	0.666667	0	0	0
	I	0	0	0	0	0	0	0	0	0.333333	0.666667	0	0	0	0
Streptococcus agalactiae	R	1	1	1	1	1	1	0	1	0	0	1	1	0	1
	S	0	0	0	0	0	0	1	0	1	0	0	0	0	0
	I	0	0	0	0	0	0	0	0	0	1	0	0	1	0

## Sheet: DD Analysis 2
	Antimicrobial Agent	E. coli			Klebsiella			Proteus			Enterobacter			Acinetobacter			Enterococcus			Streptococcus			Lelliottia amnigena
		R	S	I	R	S	I	R	S	I	R	S	I	R	S	I	R	S	I	R	S	I	R	S	I
	Penicillin (P)	1	0	0	1	0	0	1	0	0	1	0	0	1	0	0	0.5	0.5	0	1	0	0	1	0	0
	Ampicillin (AMP)	0.92	0.02	0.06	1	0	0	1	0	0	1	0	0	1	0	0	0	1	0	1	0	0	1	0	0
	Chloramphenicol (C)	0.14	0.8	0.06	0.285714	0.571429	0.142857	0.333333	0.666667	0	0	1	0	1	0	0	0.5	0	0.5	1	0	0	0	1	0
	Tetracyclin (T)	0.6	0.34	0.06	0.571429	0.428571	0	0.666667	0.333333	0	0.5	0.5	0	1	0	0	0.5	0	0.5	1	0	0	1	0	0
	Cefepime (FEP)	0.32	0.64	0.04	0.571429	0.428571	0	0.333333	0.666667	0	0.5	0.25	0.25	0.5	0	0.5	1	0	0	1	0	0	0	0	1
	Vancomycin (VA)	1	0	0	1	0	0	1	0	0	1	0	0	1	0	0	1	0	0	1	0	0	1	0	0
	Trimethoprim-Sulfa (SXT)	0.44	0.52	0.04	0.285714	0.571429	0.142857	0.666667	0.333333	0	0.5	0.5	0	0	1	0	0	0	1	0	1	0	0	1	0
	Norfloxacin (NOR)	0.22	0.7	0.08	0	0.571429	0.428571	0.333333	0.666667	0	0.25	0.75	0	0	0	1	0	0	1	1	0	0	0	1	0
	Amoxicillin Claviculenic Acid (AMC)	0.24	0.4	0.36	0.142857	0.571429	0.285714	0.333333	0.333333	0.333333	1	0	0	0	0	1	0	0.5	0.5	0	1	0	0	1	0
	Ciprofloxacin (CIP)	0.46	0.08	0.46	0.571429	0	0.428571	0.333333	0	0.666667	0.5	0	0.5	0	1	0	0.5	0	0.5	0	0	1	1	0	0
	Gentamicin (CN)	0.26	0.56	0.18	0	0.571429	0.428571	0.333333	0.666667	0	0.25	0.25	0.5	0	0.5	0.5	0.5	0.5	0	1	0	0	1	0	0
	Erythromycin (E)	1	0	0	1	0	0	1	0	0	1	0	0	0	1	0	0.5	0	0.5	1	0	0	1	0	0
	Oxacillin (OX)	1	0	0	1	0	0	1	0	0	1	0	0	1	0	0	1	0	0	0	0	1	1	0	0
	Methicillin (ME)	1	0	0	1	0	0	1	0	0	1	0	0	1	0	0	1	0	0	1	0	0	1	0	0

## Sheet: DD Analysis Coli 1
Sample ID	Origin	Species	Penicillin (P)	Ampicillin (AMP)	Chloramphenicol (C)	Tetracyclin (T)	Cefepime (FEP)	Vancomycin (VA)	Trimethoprim-Sulfa (SXT)	Norfloxacin (NOR)	Amoxicillin Claviculenic Acid (AMC)	Ciprofloxacin (CIP)	Gentamicin (CN)	Erythromycin (E)	Oxacillin (OX)	Methicillin (ME)
1	Adult Female	E. coli	R	R	1	R	R	R	R	1	I	R	1	R	R	R
2	Adult Female	E. coli	R	R	1	R	R	R	R	R	I	R	1	R	R	R
3	Adult Female	E. coli	R	R	1	R	1	R	I	1	R	I	R	R	R	R
4	Adult Female	E. coli	R	I	1	1	1	R	1	1	1	I	1	R	R	R
5	Adult Female	E. coli	R	R	1	1	R	R	R	I	I	R	1	R	R	R
10	Adult Female	E. coli	R	R	R	R	R	R	1	R	R	R	R	R	R	R
11	Adult Female	E. coli	R	R	1	R	I	R	R	R	1	R	R	R	R	R
12	Adult Female	E. coli	R	I	1	R	1	R	1	1	1	I	R	R	R	R
13	Adult Female	E. coli	R	R	1	1	R	R	R	R	R	R	1	R	R	R
14	Adult Female	E. coli	R	R	1	R	1	R	R	1	1	R	R	R	R	R
15	Adult Female	E. coli	R	R	1	1	R	R	1	1	1	1	R	R	R	R
16	Adult Female	E. coli	R	R	I	R	R	R	1	1	R	R	R	R	R	R
17	Adult Female	E. coli	R	R	1	1	I	R	1	R	R	1	1	R	R	R
18	Adult Female	E. coli	R	R	R	R	1	R	1	1	I	I	1	R	R	R
19	Adult Female	E. coli	R	R	1	1	1	R	1	1	I	I	I	R	R	R
21	Adult Female	E. coli	R	R	1	1	R	R	1	1	R	I	1	R	R	R
61	Adult Female	E. coli	R	R	1	R	R	R	R	R	I	R	R	R	R	R
65	Adult Female	E. coli	R	R	1	R	R	R	R	I	I	R	R	R	R	R
	Adult Female	R	18	16	2	11	10	18	8	6	6	10	9	18	18	18
	Adult Female	S	0	0	15	7	6	0	9	10	5	2	8	0	0	0
	Adult Female	I	0	2	1	0	2	0	1	2	7	6	1	0	0	0
22	Pediatric	E. coli	R	R	1	R	1	R	1	1	1	1	1	R	R	R
23	Pediatric	E. coli	R	R	1	R	R	R	R	R	R	R	R	R	R	R
24	Pediatric	E. coli	R	R	R	R	1	R	R	1	1	I	1	R	R	R
25	Pediatric	E. coli	R	R	I	1	1	R	1	1	I	I	1	R	R	R
26	Pediatric	E. coli	R	R	1	R	1	R	R	R	R	R	R	R	R	R
27	Pediatric	E. coli	R	R	1	R	1	R	1	1	I	I	I	R	R	R
28	Pediatric	E. coli	R	R	1	R	1	R	R	1	1	I	I	R	R	R
29	Pediatric	E. coli	R	R	R	R	1	R	R	1	1	I	1	R	R	R
30	Pediatric	E. coli	R	R	1	1	1	R	1	R	1	R	1	R	R	R
31	Pediatric	E. coli	R	R	1	R	1	R	R	1	1	I	1	R	R	R
32	Pediatric	E. coli	R	R	1	1	1	R	1	1	I	I	1	R	R	R
33	Pediatric	E. coli	R	R	1	R	1	R	I	1	R	I	I	R	R	R
34	Pediatric	E. coli	R	R	1	R	1	R	R	1	I	I	1	R	R	R
35	Pediatric	E. coli	R	R	1	R	1	R	R	R	I	R	1	R	R	R
36	Pediatric	E. coli	R	R	R	R	1	R	R	R	R	R	1	R	R	R
37	Pediatric	E. coli	R	1	1	I	1	R	1	1	1	I	I	R	R	R
38	Pediatric	E. coli	R	R	1	1	R	R	1	1	1	I	1	R	R	R
39	Pediatric	E. coli	R	R	1	R	1	R	R	1	1	R	1	R	R	R
40	Pediatric	E. coli	R	I	1	1	1	R	1	1	1	I	1	R	R	R
41	Pediatric	E. coli	R	R	1	R	1	R	1	1	I	I	1	R	R	R
42	Pediatric	E. coli	R	R	1	1	R	R	1	I	I	I	I	R	R	R
43	Pediatric	E. coli	R	R	1	1	1	R	1	1	R	I	1	R	R	R
67	Pediatric	E. coli	R	R	1	I	R	R	1	1	I	I	I	R	R	R
68	Pediatric	E. coli	R	R	1	1	R	R	1	1	I	R	R	R	R	R
70	Pediatric	E. coli	R	R	1	R	1	R	R	1	1	I	1	R	R	R
71	Pediatric	E. coli	R	R	1	R	R	R	R	1	I	R	1	R	R	R
72	Pediatric	E. coli	R	R	I	1	1	R	R	I	R	R	I	R	R	R
73	Pediatric	E. coli	R	R	R	R	1	R	1	1	1	R	I	R	R	R
74	Pediatric	E. coli	R	R	1	1	1	R	1	1	1	1	1	R	R	R
75	Pediatric	E. coli	R	R	1	I	1	R	1	1	1	R	1	R	R	R
76	Pediatric	E. coli	R	R	R	R	1	R	1	1	I	R	R	R	R	R
77	Pediatric	E. coli	R	R	1	R	1	R	R	1	1	R	1	R	R	R
	Pediatric	R	32	30	5	19	6	32	14	5	6	13	4	32	32	32
	Pediatric	S	0	1	25	10	26	0	17	25	15	2	20	0	0	0
	Pediatric	I	0	1	2	3	0	0	1	2	11	17	8	0	0	0

## Sheet: DD Analysis Coli 2
Sample ID	Origin		Penicillin (P)	Ampicillin (AMP)	Chloramphenicol (C)	Tetracyclin (T)	Cefepime (FEP)	Vancomycin (VA)	Trimethoprim-Sulfa (SXT)	Norfloxacin (NOR)	Amoxicillin Claviculenic Acid (AMC)	Ciprofloxacin (CIP)	Gentamicin (CN)	Erythromycin (E)	Oxacillin (OX)	Methicillin (ME)
	Adults		1	0.888889	0.111111	0.611111	0.555556	1	0.444444	0.333333	0.333333	0.555556	0.5	1	1	1
	Pediatrics		1	0.9375	0.15625	0.59375	0.1875	1	0.4375	0.15625	0.1875	0.40625	0.125	1	1	1
	Adult Female	S%	0	0	0.833333	0.388889	0.333333	0	0.5	0.555556	0.277778	0.111111	0.444444	0	0	0
	Adult Female	I%	0	0.111111	0.0555556	0	0.111111	0	0.0555556	0.111111	0.388889	0.333333	0.0555556	0	0	0
	Pediatric	S%	0	0.03125	0.78125	0.3125	0.8125	0	0.53125	0.78125	0.46875	0.0625	0.625	0	0	0
	Pediatric	I%	0	0.03125	0.0625	0.09375	0	0	0.03125	0.0625	0.34375	0.53125	0.25	0	0	0
										vn nf mf m

## Sheet: Resis Patt 1
Enterococcus faecalis	OX	ME	FEP	VA	SXT	CP
Streptococcus agalactiae	Pen	AMP	ME	TE	FEP	VA	NOR	GEN	ERY	CLO
Acinetobacter	Pen	AMP	OX	ME	AMC	TE	FEP	VA	CLO
Acinetobacter	Pen	AMP	OX	ME	AMC	TE	VA	CLO
E. coli	Pen	AMP	OX	ME	AMC	TE	VA	GEN	ERY
E. coli	Pen	AMP	OX	ME	AMC	TE	FEP	VA	NOR	CP	GEN	ERY	CLO
E. coli	Pen	AMP	OX	ME	AMC	FEP	VA	SXT	NOR	CP	ERY
E. coli	Pen	AMP	OX	ME	AMC	TE	FEP	VA	CP	GEN	ERY
E. coli	Pen	AMP	OX	ME	AMC	VA	NOR	ERY
E. coli	Pen	AMP	OX	ME	AMC	FEP	VA	ERY
E. coli	Pen	AMP	OX	ME	AMC	TE	FEP	VA	SXT	NOR	CP	GEN	ERY
E. coli	Pen	AMP	OX	ME	AMC	TE	VA	SXT	NOR	CP	GEN	ERY
E. coli	Pen	AMP	OX	ME	AMC	TE	VA	ERY
E. coli	Pen	AMP	OX	ME	AMC	TE	VA	SXT	NOR	CP	ERY	CLO
E. coli	Pen	AMP	OX	ME	AMC	VA	ERY
E. coli	Pen	AMP	OX	ME	AMC	VA	SXT	CP	ERY
Enterobacter	Pen	AMP	OX	ME	AMC	TE	FEP	VA	SXT	NOR	CP	ERY
Enterobacter	Pen	AMP	OX	ME	AMC	TE	FEP	VA	SXT	ERY
Enterobacter	Pen	AMP	OX	ME	AMC	VA	CP	GEN	ERY
Enterobacter	Pen	AMP	OX	ME	AMC	VA	ERY
Klebsiella	Pen	AMP	OX	ME	AMC	TE	FEP	VA	SXT	CP	ERY
Proteus Mirabilis	Pen	AMP	OX	ME	AMC	TE	FEP	VA	SXT	GEN	ERY
E. coli	Pen	AMP	OX	ME	FEP	VA	SXT	CP	ERY
E. coli	Pen	AMP	OX	ME	FEP	VA	GEN	ERY
E. coli	Pen	AMP	OX	ME	FEP	VA	ERY
E. coli	Pen	AMP	OX	ME	FEP	VA	ERY
E. coli	Pen	AMP	OX	ME	FEP	VA	ERY
E. coli	Pen	AMP	OX	ME	FEP	VA	CP	GEN	ERY
E. coli	Pen	AMP	OX	ME	TE	FEP	VA	SXT	CP	ERY
E. coli	Pen	AMP	OX	ME	TE	FEP	VA	SXT	NOR	CP	ERY
E. coli	Pen	AMP	OX	ME	TE	VA	SXT	NOR	CP	GEN	ERY
E. coli	Pen	AMP	OX	ME	TE	VA	SXT	CP	GEN	ERY
E. coli	Pen	AMP	OX	ME	TE	VA	ERY	CLO
E. coli	Pen	AMP	OX	ME	TE	FEP	VA	SXT	NOR	CP	GEN	ERY
E. coli	Pen	AMP	OX	ME	TE	FEP	VA	SXT	CP	GEN	ERY
E. coli	Pen	AMP	OX	ME	TE	VA	ERY
E. coli	Pen	AMP	OX	ME	TE	VA	SXT	ERY	CLO
E. coli	Pen	AMP	OX	ME	TE	VA	ERY
E. coli	Pen	AMP	OX	ME	TE	VA	SXT	ERY
E. coli	Pen	AMP	OX	ME	TE	VA	SXT	ERY	CLO
E. coli	Pen	AMP	OX	ME	TE	VA	SXT	ERY
E. coli	Pen	AMP	OX	ME	TE	VA	SXT	ERY
E. coli	Pen	AMP	OX	ME	TE	VA	SXT	NOR	CP	ERY
E. coli	Pen	AMP	OX	ME	TE	VA	SXT	CP	ERY
E. coli	Pen	AMP	OX	ME	TE	VA	ERY
E. coli	Pen	AMP	OX	ME	TE	VA	SXT	ERY
E. coli	Pen	AMP	OX	ME	TE	FEP	VA	SXT	CP	ERY
E. coli	Pen	AMP	OX	ME	TE	VA	CP	ERY	CLO
E. coli	Pen	AMP	OX	ME	TE	VA	CP	GEN	ERY	CLO
E. coli	Pen	AMP	OX	ME	TE	VA	SXT	CP	ERY
Klebsiella Pneumoniae	Pen	AMP	OX	ME	TE	FEP	VA	SXT	CP	ERY
Klebsiella Pneumoniae	Pen	AMP	OX	ME	TE	FEP	VA	CP	ERY	CLO
Klebsiella Pneumoniae	Pen	AMP	OX	ME	TE	FEP	VA	CP	ERY	CLO
Lelliottia amnigena	Pen	AMP	OX	ME	TE	VA	CP	GEN	ERY
Proteus	Pen	AMP	OX	ME	TE	VA	SXT	NOR	CP	ERY	CLO
E. coli	Pen	AMP	OX	ME	VA	ERY
E. coli	Pen	AMP	OX	ME	VA	ERY
E. coli	Pen	AMP	OX	ME	VA	NOR	CP	ERY
E. coli	Pen	AMP	OX	ME	VA	ERY
E. coli	Pen	AMP	OX	ME	VA	ERY
E. coli	Pen	AMP	OX	ME	VA	CP	ERY
Klebsiella Pneumoniae	Pen	AMP	OX	ME	VA	ERY
Klebsiella Pneumoniae	Pen	AMP	OX	ME	VA	ERY
Klebsiella Pneumoniae	Pen	AMP	OX	ME	VA	ERY
Proteus	Pen	AMP	OX	ME	VA	ERY
Enterococcus faecalis	Pen	OX	ME	TE	FEP	VA	SXT	GEN	ERY	CLO
E. coli	Pen	OX	ME	TE	VA	GEN	ERY
E. coli	Pen	OX	ME	VA	ERY
E. coli	Pen	OX	ME	VA	ERY
E. coli	Pen	OX	ME	VA	ERY

## Sheet: Resis Patt 2
Species	Penicillins					Tetracyclin (T)	Cefepime (FEP)	Vancomycin (VA)	Trimethoprim-Sulfa (SXT)	Norfloxacin (NOR)	Ciprofloxacin (CIP)	Gentamicin (CN)	Erythromycin (E)	Chloramphenicol (C)	Pattrens
Acinetobacter	Pen	AMP	OX	ME	AMC	TE	FEP	VA	CLO						Pen-AMP-OX-ME-AMC-TE-FEP-VA-CLO-AMP
Acinetobacter	Pen	AMP	OX	ME	AMC	TE	VA	CLO							Pen-AMP-OX-ME-AMC-TE-VA-CLO-AMP
E. coli	Pen	AMP	OX	ME	TE	FEP	VA	SXT	CP	ERY					Pen-AMP-OX-ME-TE-FEP-VA-SXT-CP-ERY-AMP
E. coli	Pen	AMP	OX	ME	TE	FEP	VA	SXT	NOR	CP	ERY				Pen-AMP-OX-ME-TE-FEP-VA-SXT-NOR-CP-ERY-AMP
E. coli	Pen	AMP	OX	ME	AMC	TE	VA	GEN	ERY						Pen-AMP-OX-ME-AMC-TE-VA-GEN-ERY-AMP
E. coli	Pen	OX	ME	VA	ERY										Pen-OX-ME-VA-ERY-OX
E. coli	Pen	AMP	OX	ME	FEP	VA	SXT	CP	ERY						Pen-AMP-OX-ME-FEP-VA-SXT-CP-ERY-AMP
E. coli	Pen	AMP	OX	ME	AMC	TE	FEP	VA	NOR	CP	GEN	ERY	CLO		Pen-AMP-OX-ME-AMC-TE-FEP-VA-NOR-CP-GEN-ERY-CLO-AMP
E. coli	Pen	AMP	OX	ME	TE	VA	SXT	NOR	CP	GEN	ERY				Pen-AMP-OX-ME-TE-VA-SXT-NOR-CP-GEN-ERY-AMP
E. coli	Pen	OX	ME	TE	VA	GEN	ERY								Pen-OX-ME-TE-VA-GEN-ERY-OX
E. coli	Pen	AMP	OX	ME	AMC	FEP	VA	SXT	NOR	CP	ERY				Pen-AMP-OX-ME-AMC-FEP-VA-SXT-NOR-CP-ERY-AMP
E. coli	Pen	AMP	OX	ME	TE	VA	SXT	CP	GEN	ERY					Pen-AMP-OX-ME-TE-VA-SXT-CP-GEN-ERY-AMP
E. coli	Pen	AMP	OX	ME	FEP	VA	GEN	ERY							Pen-AMP-OX-ME-FEP-VA-GEN-ERY-AMP
E. coli	Pen	AMP	OX	ME	AMC	TE	FEP	VA	CP	GEN	ERY				Pen-AMP-OX-ME-AMC-TE-FEP-VA-CP-GEN-ERY-AMP
E. coli	Pen	AMP	OX	ME	AMC	VA	NOR	ERY							Pen-AMP-OX-ME-AMC-VA-NOR-ERY-AMP
E. coli	Pen	AMP	OX	ME	TE	VA	ERY	CLO							Pen-AMP-OX-ME-TE-VA-ERY-CLO-AMP
E. coli	Pen	AMP	OX	ME	VA	ERY									Pen-AMP-OX-ME-VA-ERY-AMP
E. coli	Pen	AMP	OX	ME	AMC	FEP	VA	ERY							Pen-AMP-OX-ME-AMC-FEP-VA-ERY-AMP
E. coli	Pen	AMP	OX	ME	TE	FEP	VA	SXT	NOR	CP	GEN	ERY			Pen-AMP-OX-ME-TE-FEP-VA-SXT-NOR-CP-GEN-ERY-AMP
E. coli	Pen	AMP	OX	ME	TE	FEP	VA	SXT	CP	GEN	ERY				Pen-AMP-OX-ME-TE-FEP-VA-SXT-CP-GEN-ERY---AMP
E. coli	Pen	AMP	OX	ME	TE	VA	ERY								Pen-AMP-OX-ME-TE-VA-ERY-AMP
E. coli	Pen	AMP	OX	ME	AMC	TE	FEP	VA	SXT	NOR	CP	GEN	ERY		Pen-AMP-OX-ME-AMC-TE-FEP-VA-SXT-NOR-CP-GEN-ERY-AMP
E. coli	Pen	AMP	OX	ME	TE	VA	SXT	ERY	CLO						Pen-AMP-OX-ME-TE-VA-SXT-ERY-CLO-AMP
E. coli	Pen	AMP	OX	ME	VA	ERY									Pen-AMP-OX-ME-VA-ERY-AMP
E. coli	Pen	AMP	OX	ME	AMC	TE	VA	SXT	NOR	CP	GEN	ERY			Pen-AMP-OX-ME-AMC-TE-VA-SXT-NOR-CP-GEN-ERY--AMP
E. coli	Pen	AMP	OX	ME	TE	VA	ERY								Pen-AMP-OX-ME-TE-VA-ERY-AMP
E. coli	Pen	AMP	OX	ME	TE	VA	SXT	ERY							Pen-AMP-OX-ME-TE-VA-SXT-ERY-AMP
E. coli	Pen	AMP	OX	ME	TE	VA	SXT	ERY	CLO						Pen-AMP-OX-ME-TE-VA-SXT-ERY-CLO-AMP
E. coli	Pen	AMP	OX	ME	VA	NOR	CP	ERY							Pen-AMP-OX-ME-VA-NOR-CP-ERY-AMP
E. coli	Pen	AMP	OX	ME	TE	VA	SXT	ERY							Pen-AMP-OX-ME-TE-VA-SXT-ERY-AMP
E. coli	Pen	AMP	OX	ME	VA	ERY									Pen-AMP-OX-ME-VA-ERY-AMP
E. coli	Pen	AMP	OX	ME	AMC	TE	VA	ERY							Pen-AMP-OX-ME-AMC-TE-VA-ERY-AMP
E. coli	Pen	AMP	OX	ME	TE	VA	SXT	ERY							Pen-AMP-OX-ME-TE-VA-SXT-ERY-AMP
E. coli	Pen	AMP	OX	ME	TE	VA	SXT	NOR	CP	ERY					Pen-AMP-OX-ME-TE-VA-SXT-NOR-CP-ERY-AMP
E. coli	Pen	AMP	OX	ME	AMC	TE	VA	SXT	NOR	CP	ERY	CLO			Pen-AMP-OX-ME-AMC-TE-VA-SXT-NOR-CP-ERY-CLO-AMP
E. coli	Pen	OX	ME	VA	ERY										Pen-OX-ME-VA-ERY-OX
E. coli	Pen	AMP	OX	ME	FEP	VA	ERY								Pen-AMP-OX-ME-FEP-VA-ERY-AMP
E. coli	Pen	AMP	OX	ME	TE	VA	SXT	CP	ERY						Pen-AMP-OX-ME-TE-VA-SXT-CP-ERY-AMP
E. coli	Pen	OX	ME	VA	ERY										Pen-OX-ME-VA-ERY-OX
E. coli	Pen	AMP	OX	ME	TE	VA	ERY								Pen-AMP-OX-ME-TE-VA-ERY-AMP
E. coli	Pen	AMP	OX	ME	FEP	VA	ERY								Pen-AMP-OX-ME-FEP-VA-ERY-AMP
E. coli	Pen	AMP	OX	ME	AMC	VA	ERY								Pen-AMP-OX-ME-AMC-VA-ERY-AMP
E. coli	Pen	AMP	OX	ME	FEP	VA	ERY								Pen-AMP-OX-ME-FEP-VA-ERY-AMP
E. coli	Pen	AMP	OX	ME	FEP	VA	CP	GEN	ERY						Pen-AMP-OX-ME-FEP-VA-CP-GEN-ERY-AMP
E. coli	Pen	AMP	OX	ME	TE	VA	SXT	ERY							Pen-AMP-OX-ME-TE-VA-SXT-ERY-AMP
E. coli	Pen	AMP	OX	ME	TE	FEP	VA	SXT	CP	ERY					Pen-AMP-OX-ME-TE-FEP-VA-SXT-CP-ERY-AMP
E. coli	Pen	AMP	OX	ME	AMC	VA	SXT	CP	ERY						Pen-AMP-OX-ME-AMC-VA-SXT-CP-ERY-AMP
E. coli	Pen	AMP	OX	ME	TE	VA	CP	ERY	CLO						Pen-AMP-OX-ME-TE-VA-CP-ERY-CLO-AMP
E. coli	Pen	AMP	OX	ME	VA	ERY									Pen-AMP-OX-ME-VA-ERY-AMP
E. coli	Pen	AMP	OX	ME	VA	CP	ERY								Pen-AMP-OX-ME-VA-CP-ERY-AMP
E. coli	Pen	AMP	OX	ME	TE	VA	CP	GEN	ERY	CLO					Pen-AMP-OX-ME-TE-VA-CP-GEN-ERY-CLO-AMP
E. coli	Pen	AMP	OX	ME	TE	VA	SXT	CP	ERY						Pen-AMP-OX-ME-TE-VA-SXT-CP-ERY-AMP
Enterobacter	Pen	AMP	OX	ME	AMC	TE	FEP	VA	SXT	NOR	CP	ERY			Pen-AMP-OX-ME-AMC-TE-FEP-VA-SXT-NOR-CP-ERY-AMP
Enterobacter	Pen	AMP	OX	ME	AMC	TE	FEP	VA	SXT	ERY					Pen-AMP-OX-ME-AMC-TE-FEP-VA-SXT-ERY-AMP
Enterobacter	Pen	AMP	OX	ME	AMC	VA	CP	GEN	ERY						Pen-AMP-OX-ME-AMC-VA-CP-GEN-ERY-AMP
Enterobacter	Pen	AMP	OX	ME	AMC	VA	ERY								Pen-AMP-OX-ME-AMC-VA-ERY-AMP
Enterococcus faecalis	Pen	OX	ME	TE	FEP	VA	SXT	GEN	ERY	CLO					Pen-OX-ME-TE-FEP-VA-SXT-GEN-ERY-CLO-OX
Enterococcus faecalis	OX	ME	FEP	VA	SXT	CP									OX-ME-FEP-VA-SXT-CP-ME
Klebsiella	Pen	AMP	OX	ME	AMC	TE	FEP	VA	SXT	CP	ERY				Pen-AMP-OX-ME-AMC-TE-FEP-VA-SXT-CP-ERY-AMP
Klebsiella Pneumoniae	Pen	AMP	OX	ME	TE	FEP	VA	SXT	CP	ERY					Pen-AMP-OX-ME-TE-FEP-VA-SXT-CP-ERY-AMP
Klebsiella Pneumoniae	Pen	AMP	OX	ME	TE	FEP	VA	CP	ERY	CLO					Pen-AMP-OX-ME-TE-FEP-VA-CP-ERY-CLO-AMP
Klebsiella Pneumoniae	Pen	AMP	OX	ME	TE	FEP	VA	CP	ERY	CLO					Pen-AMP-OX-ME-TE-FEP-VA-CP-ERY-CLO-AMP
Klebsiella Pneumoniae	Pen	AMP	OX	ME	VA	ERY									Pen-AMP-OX-ME-VA-ERY-AMP
Klebsiella Pneumoniae	Pen	AMP	OX	ME	VA	ERY									Pen-AMP-OX-ME-VA-ERY-AMP
Klebsiella Pneumoniae	Pen	AMP	OX	ME	VA	ERY									Pen-AMP-OX-ME-VA-ERY-AMP
Lelliottia amnigena	Pen	AMP	OX	ME	TE	VA	CP	GEN	ERY						Pen-AMP-OX-ME-TE-VA-CP-GEN-ERY-AMP
Proteus	Pen	AMP	OX	ME	TE	VA	SXT	NOR	CP	ERY	CLO				Pen-AMP-OX-ME-TE-VA-SXT-NOR-CP-ERY-CLO-AMP
Proteus	Pen	AMP	OX	ME	VA	ERY									Pen-AMP-OX-ME-VA-ERY-AMP
Proteus Mirabilis	Pen	AMP	OX	ME	AMC	TE	FEP	VA	SXT	GEN	ERY				Pen-AMP-OX-ME-AMC-TE-FEP-VA-SXT-GEN-ERY-AMP
Streptococcus agalactiae	Pen	AMP	ME	TE	FEP	VA	NOR	GEN	ERY	CLO					Pen-AMP-ME-TE-FEP-VA-NOR-GEN-ERY-CLO-AMP

## Sheet: Sheet5
Bacteria
E. coli	Penicillins-VA-ERY	8
	Penicillins-TE-VA-SXT-ERY	4
	Penicillins-FEP-VA-ERY	4
	Penicillins-TE-VA-ERY	4
	Penicillins-TE-VA-GEN-ERY	2
	Penicillins-TE-VA-SXT-NOR-CP-GEN-ERY	2
	Penicillins-TE-FEP-VA-SXT-CP-ERY	2
	Penicillins-TE-VA-SXT-ERY-CLO	2
	Penicillins-TE-VA-SXT-CP-ERY	2
	Penicillins-TE-FEP-VA-SXT-NOR-CP-GEN-ERY	2
	Penicillins-TE-FEP-VA-NOR-CP-GEN-ERY-CLO	1
	Penicillins-TE-VA-SXT-NOR-CP-ERY-CLO	1
	Penicillins-TE-FEP-VA-SXT-NOR-CP-ERY	1
	Penicillins-TE-FEP-VA-SXT-CP-GEN-ERY	1
	Penicillins-TE-VA-SXT-CP-GEN-ERY	1
	Penicillins-TE-FEP-VA-CP-GEN-ERY	1
	Penicillins-TE-VA-CP-ERY-CLO	1
	Penicillins-FEP-VA-SXT-CP-ERY	1
	Penicillins-VA-SXT-CP-ERY	1
	Penicillins-FEP-VA-GEN-ERY	1
	Penicillins-VA-CP-ERY	1
	Penicillins-VA-NOR-ERY	1
	Penicillins-TE-VA-CP-GEN-ERY-CLO	1
	Penicillins-FEP-VA-SXT-NOR-CP-ERY	1
	Penicillins-TE-VA-SXT-NOR-CP-ERY	1
	Penicillins-FEP-VA-CP-GEN-ERY	1
	Penicillins-TE-VA-ERY-CLO	1
	Penicillins-VA-NOR-CP-ERY	1

[truncated: 2 more sheets: All Isolates Resistance, All Isolates Resistance 1]
